# Supplementary material for: Magnolol Ameliorates Cisplatin-Induced Acute Kidney Injury with Activation of Nrf2-Associated Antioxidant Responses
Source: Curr Issues Mol Biol. 2026 Jan 17;48(1):96. doi: 10.3390/cimb48010096 (PMC12839844; doi:10.3390/cimb48010096)
Supplement: Supplementary file 1 [file cimb-48-00096-s001.zip]

Archive with 1 entries (1 files):
- cimb-4049745-supplementary.pdf
